# Supplementary material for: Synthesis and Antiviral Properties of Camphor-Derived Iminothiazolidine-4-Ones and 2,3-Dihydrothiazoles
Source: Molecules. 2022 Jul 25;27(15):4761. doi: 10.3390/molecules27154761 (PMC9331314; doi:10.3390/molecules27154761)
Supplement: Supplementary file 1 [file molecules-27-04761-s001.zip]

Archive with 1 entries (1 files):
- molecules-1812649-supplementary.pdf
